# Supplementary material for: Research Review: The effects of mindfulness‐based interventions on cognition and mental health in children and adolescents – a meta‐analysis of randomized controlled trials
Source: J Child Psychol Psychiatry. 2018 Oct 22;60(3):244–58. doi: 10.1111/jcpp.12980 (PMC6546608; doi:10.1111/jcpp.12980)
Supplement: Supplementary file 1 — Table S1. Effect sizes from previous meta‐analyses for outcome categories. [file JCPP-60-244-s001.xlsx]

## Sheet: Sheet1
Table S1. Effect sizes from previous meta-analyses for outcome categories
	Zenner et al. (2014)1	Zenner et al. (2014)1	Zoogman et al. (2014)2	Klingbeil et al. (2017)1	Klingbeil et al. (2017)1	Maynard et al. (2017)1
Design of included studies	Uncontrolled	controlled	mixed	uncontrolled	controlled	mixed
Attention/ mindfulness			0.28*
Cognition	0.68*	0.80*				0.25*
Mindfulness				0.17*	0.51*
Attention				0.32*	0.29*
Meta-cognition/ cognitive flexibility					0.40*
Psychological outcomes			0.37*
Socio-emotional skills/ social competence				0.21*	0.37*	0.22*
Academic outcomes				0.32*	0.39	0.27
Behaviour/ externalizing problems				0.15*	0.30*	0.14
Stress	0.36*	0.39*
Resilience	0.38*	0.36*
Emotional/ behavioural regulation				0.30*	0.32*
Emotional problems / negative emotions and subjective distress	0.31	0.19		0.26*	0.40 *
‘Not psychological symptoms'			0.21
Positive emotions and self-appraisal				0.34*	0.28*
Physical Health				0.49	0.28*
1 Effect sizes are hedges' g
2 Effect sizes are del
* Indicates statistical significance (p<.05)
