# Supplementary material for: Research Review: The effects of mindfulness‐based interventions on cognition and mental health in children and adolescents – a meta‐analysis of randomized controlled trials
Source: J Child Psychol Psychiatry. 2018 Oct 22;60(3):244–58. doi: 10.1111/jcpp.12980 (PMC6546608; doi:10.1111/jcpp.12980)
Supplement: Supplementary file 2 — Table S2. A list of all effect sizes by study. [file JCPP-60-244-s002.xlsx]

## Sheet: Sheet1
Table S2. A list of all effect sizes by study
Study	Outcome measures used, Cohen's d & Categories
Atkinson & Wade (2015)	Versus Passive control group: EDE-Q (Weight and Shape Concerns= .04 , Eating disorder symptoms = .070); Dutch Eating Behaviour Questionnaire-Restraint = .07; Socio-cultural Attitudes Towards Appearance Scale (Thin-ideal internalization = -.030 and Socio-cultural pressures = .12 (SB) subscales); Clinical Impairment Assessment (Psycholsocal impairment = .21 (SB)), PANAS (Negative affect scale)= .110
	Versus Active control group: EDE-Q (Weight and Shape Concerns= .180 , Eating disorder symptoms = .260); Dutch Eating Behaviour Questionnaire-Restraint = .17; Socio-cultural Attitudes Towards Appearance Scale (Thin-ideal internalization = -.035 and Socio-cultural pressures = .000 (SB) subscales); Clinical Impairment Assessment (Psychosocial impairment = -.06 (SB)), PANAS (Negative affect scale)= -…
Barnes et al. (2004)	Dystolic Blood Pressure = .216 ; Systolic Blood Pressure = .255 ; Heart Rate = .324
Barnes et al. (2008)	Dystolic Blood Pressure = .124 ; Systolic Blood Pressure = .266; Heart Rate = .004
Barnes et al. (2016)	Three-Factor Eating Questionnaire (Cognitive Dietary Restraint = .060, Disinhibition = -.601, Perceived Hunger =.356); Basic Assessment System for Children (Percieved Stress = .128 (Anx)); Anger Expression = -.340 (NB); Binge Eating Scales = -.619; Weight Loss = .058
Biegal et al. (2009)	GAF = .732; PSS-10 = .406 (Anx); STAI (Present = .290 (Anx), Past = .405 (Anx)); SCL-90 (Somatization =.440 , Obsessive = .448, Interpersonal = .313 (SB), Depression = .490 (D), Anxiety = .232 (Anx), Hostility = .219(NB)); SES = .594 (D)
Bluth et al. (2015)	CAMM = .611 (M), SCS = -.335 (SB), Social connectedness = -.176 (SB), PSS-10 = -.517 (Anx), STAI = -.122 (Anx), SMFQ = .965 (D)
Britton et al. (2014)	STAI (Total affect disturbance = .316 (Anx), Positive affect = .335 (Anx)); CAMM = .053 (M); Youth Self-Report (Internalizing problems = .115, Externalizing problems = .067 (NB), Attention problems = .115 (EF, Att))
Desmond & Hanich (2010)	BRIEF-teacher = .308 (C, EF)
Flook et al. (2010)	BRIEF-teacher = .065 (C, EF); BRIEF-Parent = .127 (C, EF)
Flook et al. (2015)	Teacher-rated social competence = .260 (E, SB); Sharing task = .330 (E, SB); Delay of gratification = .235 (E); DCCS = -.127 (C, EF); Flanker task = -.076 (C, EF, Att)
Franco et al (2010)	Academic Perfomance = 1.412 (C); Self-Concept = 2.006 (I); STAI = (State anxiety = .444 (I, Anx); Trait anxiety = -.235 (I, Anx))
Franco Justo (2009)	Torrance Test of Creative Thinking = 1.766 (C, EF)
Gregoski et al. (2011)	Versus Active control condition (Life Skills): Dystolic Blood Pressure = .368; Systolic Blood Pressure = .468 ; Heart Rate = .011; PSS = .164 (I, Anx) ; Urinary sodium excretion rate = .464.
	Versus Active control condition (Health Education): Dystolic Blood Pressure = .212; Systolic Blood Pressure = .371; Heart Rate = .042 ; PSS = .000 (I, Anx); Urinary sodium excretion rate = .412
Table S2 continued
Study	Outcome measures used, Cohen's d & Categories
Himelstein et al. (2015)	MAAS = .223 (M); Prison Locus of Control Scale = .270 (E); Decision-Making Skills =.476 (C, EF); SES = .810 (D), Monitoring the Future Questionnaire (Attitude towards drugs =.255), Behavioual regulation =.798 (NB)
Johnson et al. (2016)	DASS-21 (Depression -.110 (D), Anxiety = -.065 (Anx); EDE-Q (Weight and shape concerns = -.182 subscales); WEMWBS =.014; CAMM= -.193 (M); DERS = -.182; SCS = -.133
Johnson et al. (2017)	For MBI: DASS-21 (Depression = -.070 (D), Anxiety = -.230 (Anx); EDE-Q (Weight and shape concerns = .100); WEMWBS = .020; CHIME-A (Awareness of Internal Experience = -.070 (M), Awareness of External Experience = -.090 (M), Acting with Awareness = -.300 (M), Acceptance and non-judgement = .140 (M), Decentering and non-reactivity = .170 (M), Openess = .020 (M), Relativity = -.050 (M), Insight = .08…
	For MBI with parental involvement: DASS-21 (Depression = -.180 (D), Anxiety = -.200 (A)); EDE-Q (Weight and shape concerns = .130); WEMWBS = -.130; CHIME-A (Awareness of Internal Experience = -.190 (M), Awareness of External Experience = -.090 (M), Acting with Awareness = -.370 (M), Acceptance and non-judgement = .060 (M), Decentering and non-reactivity = .020 (M), Openess = .040 (M), Relativity …
Langer et al. (2017)	DASS-21 (Depression = .594 (D), Anxiety =.833 (Anx), Stress = .520 (Anx)
Leonard et al. (2013)	Attention Network Task = .260 (EF, Att)
Liehr & Diaz (2010)	SMFQ = .811 (D); STAI = .630 (Anx)
Napoli et al. (2005)	ADD-H Comprehensive Teacher Rating Scale (Attention = .490 (EF); Social skills = .470 (SB)); Test Anxiety Scale = .390 (Anx); TEA-Ch (Selective attention subtest = .600 (EF, Att))
Parker et al. (2014)	Flanker task =.42 (EF, Att); CBCL (Social problems = .410 (SB), Agression problems = .540 (NB), Attention problems = .160 (EF, Att), Anxiety problems = .230 (Anx)); Intention to use Alcohol and Tobacco Scale = .160; Self-Control Rating Scale = .200
Poehlmann-Tynan et al (2016)	Heads-Toes-Knees-Shoulders = .046 (EF); Go/No-Go = .095 (EF, Att); Empathic Responding (Simulated distress = .471 (SB)); Attachment Stem Completion Task (Representations of empathy = .753 (SB); Representations of compassion = -3.264 (SB))
Potek (2012)	MASC = .880 (Anx); DERS = .342; PSS = .435 (Anx)
Quach et al (2015)	Versus Passive control group: AOSPAN = .325 (EF); PSS = .316 (Anx); SCARED = -.008 (Anx)
	Versus Active control group: AOSPAN = .655 (EF); PSS = .396 (Anx); SCARED = .020 (Anx)
Ricarte et al. (2015)	STAI = .404 (Anx); Trail Making Task = .147 (EF); Perception of Differences Test-Faces = -.163 (EF); Digit span = .646 (EF)
Table S2 continued
Study	Outcome measures used, Cohen's d & Categories
Schonert-Reichl et al. (2015)	Flanker task = -.142 (EF, Att); Hearts and Flowers task = -.194 (EF); Salivary cortisol = -.734 ; Interpersonal Reactivity Index (Empathy = -.660 (SB); Perspective Taking =-.610 (SB)); Resiliency Inventory (Optimisism = .659, Emotional control = .728); Marsh's Self-Description Questionnaire (Self-concept = .676); SPQ (Depression = .583 (D)), MAAS-C = .808 (M); Social Goals Questionnaire (Social r…
Semple et al. (2010)	STAI = -.153 (Anx); MASC - .648 (Anx); Gates-McGintie - .059; CBCL = .13 (NB)
Shirk et al. (2014)	BDI = -.365 (D)
Shomaker et al. (2017)	MAAS = .337 (M); CES-D = .842 (D); STAI = .199 (Anx); PSS = -.144 (Anx); Homeostasis-model assessment of insulin resistance = 1.223; Body Mass Index = .042
Sibinga et al. (2013)	SCL-90 (Hostility = -.380 (NB), Somatization = -.060 , Paranoid ideation = -.300 (Anx)); Mindfulness (Observe = .140 (M), Accept without judgement = .200 (M), Act with awareness = -.180 (M)); Depression = -.330 (D), Coping Approaches (Positive = .360, Negative = .870; MASC = .790 (Anx), PSS = .050 (Anx), Salivatory Cortisol = .893 ; Rumination = .640 (D); Emotion Awareness (Anger = -.660 (NB), Fe…
Sibinga et al. (2015)	PSS = .241 (Anx), CAMM = .518 (M), CDI = .312 (D), SCL-90 (Hostility = .256 (NB), Somatization = .321 , Paranoid ideation = .121); MASC = .079 (Anx); PANAS (Positive = -.268, Negative =.331); DES (Interest = -.155, Enjoyment = -.012, Sadness = .193 (D), Anger = .067(NB), Guilt = .292, Contempt = .310 (NB), Fear = .291 (Anx), Self-hostility = .351 (NB), Shame = .029, Shyness = .198 (SB)); Agressio…
Tan & Martin (2014)	DASS-21 = .406; SES = .313 (Anx); Resiliency Scales for Children & Adolescents = -.105; Avoidance and Fusion Questionnaire for Children (Psychological Inflexibility = .430 (EF)); CAMM = .693 (M); CBCL = .003 (NB)
Wright et al. (2011)	Versus Active control condition (Life Skills): Dystolic Blood Pressure = -.005; Systolic Blood Pressure = -.335; Heart Rate = .016
	Versus Active control condition (Health Education): Dystolic Blood Pressure = .357; Systolic Blood Pressure = .036; Heart Rate = .251
Anx, Anxiety; Att, Attention; D, Depression; EF, Executive Functions; M, Mindfulness; NB, Negative Behaviour; SB, Social Behaviour; AOSPAN, Automated Operation Span task; BDI, Beck Depression Inventory; BRIEF, Behaviour Rating Inventory of Executive Function; CAMM, Child and Adolescent Mindfulness Measure; CBCL, Child Behaviour Checklist; DASS-21, Depression Anxiety Stress Scale; CDI, Children's …
Note, studies in bold are RCTs with active control groups.
