# Supplementary material for: Research Review: The effects of mindfulness‐based interventions on cognition and mental health in children and adolescents – a meta‐analysis of randomized controlled trials
Source: J Child Psychol Psychiatry. 2018 Oct 22;60(3):244–58. doi: 10.1111/jcpp.12980 (PMC6546608; doi:10.1111/jcpp.12980)
Supplement: Supplementary file 3 — Table S3. List of excluded studies and reason(s) for exclusion. [file JCPP-60-244-s003.xlsx]

## Sheet: Sheet1
Table S3. List of excluded studies and reason(s) for exclusion
	Exclusion Criteria						Meta-analysis
	The study was an RCT	All the participants were 18 yrs or younger	The MBI was Instructor led	The MBI delivered over multiple sessions?	The paper Included quantitative data to calculate effect sizes	The MBI was not combined with other activity	Zoogman et al	Zenner et al	Klingbeil et al	Maynard et al
Ames et al (2014)	V								l
Anand & Sharma (2011)	V							l	l
Bakosh (2013)	V									l
Bakosh et al (2015)	V		V						l	l
Barnes et al (2004)						V				l
Barnert et al (2014)	V								l
Beauchemin et al (2008)	V						l	l	l	l
Bei et al (2013)	V								l	l
Bennett and Dorjee (2015)	V								l
Bergen-Cico et al. (2015)	V					V			l	l
Berking & Wupperman (2012)	V	V	V	V						l
Biegel and Brown (2010)	V							l
Black & Fernando (2013)	V								l
Bogels et al (2008)	V						l		l
Broderick and Metz (2009)	V	V					l	l	l	l
de Bruin et al (2015)	V								l
Campbell (2015)	V									l
Carboni at al (2013)	V				V					l
Carsley et al (2015)						V			l
Catani et al (2009)						V			l
Coholic & Eys (2016)	V					V			l
Coholic et al (2012)	V					V			l
Corbett (2011)	V							l
Cotton et al (2015)	V								l
Dehghani et al (2014)					V				l
Edwards et al (2014)	V								l	l
Fishbein et al (2016)						V			l
Freedenberg et al (2015)	V								l
Frenkel at al (unpublished)	V		?	?	V			l
Gould et al (2012)					V	V			l	l
Haden et al (2014)						V				l
Hagins et al (2013)						V				l
Haydicky et al (2012)	V					V			l
Haydicky et al (2013)	V								l
Hennelly (2011)	V				V			l
Hesse et al (2015)	V								l
Himelstein et al (2012)	V					V			l
Huppert & Johnson (2010)	V				V		l	l	l	l
Jee et al (2015)		V							l
Joyce et al (2010)	V						l	l	l	l
Franco Justo et al (2011)		V								l
Table S3 (continued)
	Exclusion Criteria						Meta-analysis
	The study was an RCT	All the participants were 18 yrs or younger	The MBI was Instructor led	The MBI delivered over multiple sessions?	The paper Included quantitative data to calculate effect sizes	The MBI was not combined with other activity	Zoogman et al	Zenner et al	Klingbeil et al	Maynard et al
Khalsa et al (2012)						V				l
Klatt et al (2013)	V								l	l
Koenig et al (2012)	V									l
Kuyken et al (2013)	V								l
Lagor et al (2013)	V								l
Lau & Hue (2011)	V							l	l	l
Le & Proulx (2015)	V								l
Lee et al (2008)	V						l		l
Mai (2010)	V							l
Malboeuf-Hurtubise et al (2016)	V								l
Mehta et al (2011)	V					V				l
Mehta et al (2012)	V					V				l
Mendelson at al (2010)						V		l	l	l
Metz et al (2013)	V							l	l	l
Milani et al (2013)	V								l
Noggle et al (2012)						V				l
van der Oord et al (2011)	V								l
Peck et al (2005)	V		V			V				l
Ponitz et al (2009)	V		V			V				l
Powell et al (2008)	V					V				l
Quach (2014)						V				l
Quinn & Fromme (2010)	V	V	V			V				l
Raes et al (2014)		V							l	l
Ramadoss & Bose (2010)	V					V				l
Raveepatarakul et al (2014)					V				l
Razza et al (2015)	V								l	l
Ricard et al (2013)	V									l
Richardson et al (2012)	V	V	V	V		V				l
Salustri (2009)	V									l
Schonert-Reichal & Lawlor (2010)	V								l	l
Sektnan et al (2010)	V		V	V		V				l
Semple et al (2005)	V	V			V		l		l	l
Sibinga et al (2011)	V	V					l		l
Singh et al (2007)	V				V					l
Smith et al (2014)	V					V				l
Steiner et al (2013)						V				l
Tan & Martin (2013)	V								l
Tharaldsen (2012)	V	V								l
van de Weijer-Bergsma et al (2012)	V								l
van de Weijer-Bergsma et al (2014)	V								l	l
Table S3 (continued)
	Exclusion Criteria						Meta-analysis
	The study was an RCT	All the participants were 18 yrs or younger	The MBI was Instructor led	The MBI delivered over multiple sessions?	The paper Included quantitative data to calculate effect sizes	The MBI was not combined with other activity	Zoogman et al	Zenner et al	Klingbeil et al	Maynard et al
Viafora et al (2015)	V								l	l
Vickery & Dorjee (2015)	V								l
White (2012)						V	l	l	l	l
Wick (2013)	V									l
Wisner & Norton (2013)	V	V						l
Wisner (2008)	V							l		l
Worth (2013)	V									l
Zahn (2008)	V					V				l
Zylowska et al (2008)	V								l
